# Supplementary material for: Assembly and disassembly of Aspergillus fumigatus conidial rodlets
Source: Cell Surf. 2019 Mar 6;5:100023. doi: 10.1016/j.tcsw.2019.100023 (PMC7389560; doi:10.1016/j.tcsw.2019.100023)
Supplement: Supplementary Table 2 [file mmc3.xlsx]

## Sheet: Feuil1
RodA	Width*	Height*
WT	10.1 +1.8	2.2+0.5
I114G	12.3+2.2	2.7+0.6
I115G	11.7+1.0	2.4+0.3
I145G	10.7+1.4	2.6+0.6
I146G	11.9+2.5	2.2+0.6
I115G/I146G	9.7+1.7	2.5+0.6
* measured from cross-sectional analysis at multiple sites across AFM images.
